# Supplementary material for: Layer-by-Layer-Processed All-Polymer Solar Cells with Enhanced Performance Enabled by Regulating the Microstructure of Upper Layer
Source: Molecules. 2024 Jun 17;29(12):2879. doi: 10.3390/molecules29122879 (PMC11206570; doi:10.3390/molecules29122879)
Supplement: Supplementary file 1 [file molecules-29-02879-s001.zip]

Archive with 1 entries (1 files):
- molecules-3035308-supplementary.pdf
